# Supplementary material for: Low Zinc Alleviates the Progression of Thoracic Aortic Dissection by Inhibiting Inflammation
Source: Nutrients. 2023 Mar 28;15(7):1640. doi: 10.3390/nu15071640 (PMC10096567; doi:10.3390/nu15071640)
Supplement: Supplementary file 1 [file nutrients-15-01640-s001.zip]

Archive with 1 entries (1 files):
- nutrients-2292163-supplementary.pdf
